# Supplementary material for: Paw Skin as a Translational Model for Investigating Fibrotic and Inflammatory Wound Healing Defects in Recessive Dystrophic Epidermolysis Bullosa
Source: Int J Mol Sci. 2025 Apr 30;26(9):4281. doi: 10.3390/ijms26094281 (PMC12072301; doi:10.3390/ijms26094281)
Supplement: Supplementary file 1 [file ijms-26-04281-s001.zip]

Archive with 1 entries (1 files):
- ijms-3565157-supplementary.pdf
